# Supplementary material for: Molluscs from South America to the World: Who and Where Are They?
Source: Biology (Basel). 2025 Nov 3;14(11):1538. doi: 10.3390/biology14111538 (PMC12650473; doi:10.3390/biology14111538)
Supplement: Supplementary file 1 [file biology-14-01538-s001.zip]

Archive with 4 entries (4 files):
- Darrigran et al online resource 1.pdf
- Darrigran et al online resource 2.pdf
- Darrigran et al online resource 3.pdf
- Darrigran et al online resource 4.xlsx
