# Supplementary material for: Molluscs from South America to the World: Who and Where Are They?
Source: Biology (Basel). 2025 Nov 3;14(11):1538. doi: 10.3390/biology14111538 (PMC12650473; doi:10.3390/biology14111538)
Supplement: Supplementary file 1 [file biology-14-01538-s001.zip › Darrigran et al online resource 4.xlsx]

## Sheet: Hoja1
Darrigran et al. Molluscs from South America to the World: Who and where are they?
Biology traits of South America native mollusk species, non-native in other Continents. Data collected from literature.
(green for marine, blue for freshwater, gray for terrestrial)
Species	Habitat	Environmental position	Mobility	Food type	Feeding method	Reproductive strategies	Reproductive type	Developmental mechanism	Parental Care	Dispersal	Fertilization	Reproductive strategists
Chaetopleura angulata	free	epilithic	tempory-attachment	herbivore, scavenger	grazer	iteroparous	gonochoristic	free larvae	no	?	external	r?
Chiton cumingsii	free	epilithic	tempory-attachment	herbivore	grazer	iteroparous	gonochoristic	free larvae	no		external	r
Tonicia chilensis	free	epilithic	tempory-attachment	herbivore, scavenger	grazer	?	gonochoristic	free larvae			external	?
Crepipatella dilatata	free	epilithic	attached	herbivore, detritivore	suspention feeder	?	hermaphrodite	without free larvae		located	internal	?
Bostrycapulus odites	free	epilithic	crawler	herbivore, detritivore	suspention feeder	iteroparous	gonochoristic, sex change (male to female)	without free larvae	yes	located	internal	r
Mytilopsis sallei	adherent	epilithic	attached	herbivore, detritivore	suspention feeder	iteroparous	gonochoristic	free larvae	no	wide	external	?
Mytella strigata	adherent	epilithic	attached	herbivore, detritivore	suspention feeder	iteroparous	gonochoristic	free larvae	no	wide	external	r
Perna perna	adherent	epilithic	attached	herbivore, detritivore	suspention feeder	iteroparous	gonochoristic	free larvae	no	wide	external	r
Semimytilus patagonicus	adherent	epilithic	attached	herbivore, detritivore	suspention feeder		gonochoristic	free larvae	no	?	external	?
Zygochlamys patagonica	free	epibenthic	crawler, swimmer	herbivore, detritivore	suspention feeder	iteroparous	gonochoristic	free larvae	no	located	external	r
Galba cubensis	free	epibenthic	crawler	herbivore	grazer	iteroparous	hermaphrodite	without free larvae	no	?	internal	r
Heleobia charruana	free	epibenthic	crawler	herbivore	grazer	?	gonochoristic	without free larvae	no	?	internal	r
Biomphalaria glabrata	free	epibenthic, epiphytic	crawler	herbivore	grazer	semelparous	hermaphrodite	without free larvae	no	?	internal	?
Biomphalaria tenagophila	free	epibenthic, epiphytic	crawler	herbivore	grazer	semelparous	hermaphrodite	without free larvae	no	?	internal	?
Biomphalaria straminea	free	epibenthic, epiphytic	crawler	herbivore	grazer	semelparous	hermaphrodite	without free larvae	no	?	internal	?
Marisa cornuarietis	free	epibenthic, epiphytic	crawler	omnivore, scavenger	grazer	iteroparous	gonochoristic	without free larvae	no	?	internal	r
Pomacea canaliculata	free	epibenthic, burried	crawler	omnivore, scavenger	grazer	semelparous	gonochoristic	without free larvae	no	wide	internal	r
Pomacea maculata	free	epibenthic, burried	crawler	omnivore, scavenger	grazer	iteroparous	gonochoristic	without free larvae	no	wide	internal	r
Pomacea diffusa	free	epibenthic	crawler	omnivore, scavenger	grazer	?	gonochoristic	without free larvae	no	?	internal	?
Pomacea scalaris	free	epibenthic	crawler	omnivore, scavenger	grazer	?	gonochoristic	without free larvae	no	?	internal	?
Megalobulimus oblongus	free	wetsoil	crawler	herbivore	grazer	?	hermaphrodite	without free larvae		?	internal	k
Bulimulus bonariensis	free	wetsoil	crawler	scavenger	grazer	iteroparous	hermaphrodite	without free larvae		?	internal	r
Bulimulus tenuissimus	free	wetsoil, aggregated	crawler	herbivore	grazer	iteroparous	hermaphrodite	without free larvae		?	internal	r
Phyllocaulis gayi	free	wetsoil	crawler	herbivore	grazer	iteroparous	hermaphrodite	without free larvae		?	internal	?
Colosius confusus	free	wetsoil	crawler	herbivore	grazer	?	hermaphrodite	without free larvae		?	internal	?
Belocaulus angustipes	free	wetsoil	crawler	herbivore	grazer	?	hermaphrodite	without free larvae		?	internal	?
Sarasinula linguaeformis	free	wetsoil, burried	crawler	herbivore, scavenger	grazer	?	hermaphrodite	without free larvae		?	internal	?
Streptaxis contusus	free	wetsoil	crawler	carnivore	predator	?	hermaphrodite	without free larvae		?	internal	?
Tamayoa decolorata	free	wetsoil	crawler	carnivore	?	?	hermaphrodite	without free larvae		?	internal	?
